# Supplementary material for: High Incidence of Intracerebral Hemorrhaging Associated with the Application of Low-Intensity Focused Ultrasound Following Acute Cerebrovascular Injury by Intracortical Injection
Source: Pharmaceutics. 2022 Oct 6;14(10):2120. doi: 10.3390/pharmaceutics14102120 (PMC9609794; doi:10.3390/pharmaceutics14102120)
Supplement: Supplementary file 1 [file pharmaceutics-14-02120-s001.zip]

Archive with 1 entries (1 files):
- pharmaceutics-1920429-supplementary.pdf
